# Supplementary material for: Regulation of Kv2.1 Channels by Kv9.1 Variants
Source: Biomedicines. 2025 May 6;13(5):1119. doi: 10.3390/biomedicines13051119 (PMC12108608; doi:10.3390/biomedicines13051119)
Supplement: Supplementary file 1 [file biomedicines-13-01119-s001.zip]

Archive with 1 entries (1 files):
- biomedicines-3499311-supplementary.pdf
